# Supplementary material for: CRYPTOMICSDB: Revealing the Molecular Landscape of Cryptococcosis
Source: J Fungi (Basel). 2025 May 31;11(6):425. doi: 10.3390/jof11060425 (PMC12194714; doi:10.3390/jof11060425)
Supplement: Supplementary file 1 [file jof-11-00425-s001.zip]

Archive with 1 entries (1 files):
- jof-3598651-supplementary.xlsx
