# Supplementary material for: CRYPTOMICSDB: Revealing the Molecular Landscape of Cryptococcosis
Source: J Fungi (Basel). 2025 May 31;11(6):425. doi: 10.3390/jof11060425 (PMC12194714; doi:10.3390/jof11060425)
Supplement: Supplementary file 1 [file jof-11-00425-s001.zip › jof-3598651-supplementary.xlsx]

## Sheet: Página1
Supplementary Table S1: List of Curated Articles Used for Host and Pathogen Data Compilation in CRYPTOMICSDB.
Cryptococcus strain	Host model	Expression data perspective	Approach	Method	Number of DEGs/DEPs	Reference (doi)
Cryptococcus neoformans	Mus musculus	Pathogen	Transcriptomic	SAGE (serial analysis of gene expression)	20	https://doi.org/10.1111/mmi.12065
Cryptococcus neoformans	Mus musculus	Host	Trancriptomic	RNA-seq	119	https://doi.org/10.4049/jimmunol.2200592
Cryptococcus neoformans	Homo sapiens	Host	Trancriptomic	RNA-seq	3097	https://doi.org/10.1128/iai.00128-21
Cryptococcus neoformans	Homo sapiens	Host	Proteomic	iTRAQ-based quantitative proteomic	317	https://doi.org/10.1039/c5mb00187k
Cryptococcus neoformans	Mus musculus	Pathogen and Host	Proteomic	Label free quantitative proteomics	347 in both	https://doi.org/10.1128/mbio.01687-22
Cryptococcus neoformans	Mus musculus	Host	Trancriptomic	Shotgun RNA-seq	1517	https://doi.org/10.1186/s12964-014-0051-0
Cryptococcus gattii and Cryptococcus neoformans	Rattus norvegicus	Pathogen	Transcriptomic	RDA (representational difference analysis)	38	https://doi.org/10.3109/13693781003677494
Cryptococcus neoformans	Mus musculus	Pathogen	Transcriptomic	Microarray	42	https://doi.org/10.1128/ec.4.8.1420-1433.2005
Cryptococcus neoformans	Homo sapiens	Host	Transcriptomic	RNA-Seq	10	https://doi.org/10.1159/000430375
Cryptococcus neoformans	Homo sapiens	Host	Proteomic	Label free quantitative proteomics	35	https://doi.org/10.1128/iai.00554-13
Clinical strain	Mus musculus	Host	Transcriptomic	RNA-seq	809	https://doi.org/10.1038/s41598-023-37158-1
Cryptococcus gattii and Cryptococcus neoformans	Homo sapiens	Host	Transcriptomic	RNA-seq	398	https://doi.org/10.1093/infdis/jiae410
Cryptococcus neoformans	Mus musculus	Pathogen	Transcriptomic	NanoString	6645	https://doi.org/10.1038/s41467-020-15329-2
Cryptococcus neoformans	Homo sapiens and Oryctolagus cuniculus	Pathogen	Transcriptomic	RNA-seq	2296	https://doi.org/10.1128/mbio.02313-21
Cryptococcus neoformans	Homo sapiens	Host	Transcriptomic	Microarray	40	https://doi.org/10.1155/2022/5532118
Cryptococcus neoformans	Mus musculus	Host	Transcriptomic	TMT labeling	1870	https://doi.org/10.3389/fmicb.2020.00575
Cryptococcus neoformans	Mus musculus	Host	Trancriptomic	RNA-seq	76	https://doi.org/10.1371/journal.pone.0233818
Cryptococcus neoformans	Mus musculus and Oryctolagus cuniculus	Pathogen	Transcriptomic	RNA-seq	1479	https://doi.org/10.1099/mgen.0.000319
Cryptococcus neoformans	Mus musculus	Pathogen	Transcriptomic	SAGE (serial analysis of gene "Expression")	36	https://doi.org/10.1111/j.1365-2958.2008.06374.x
Cryptococcus neoformans	Homo sapiens	Host	Proteomic	2D/MALDI TOF MS	11	https://doi.org/10.1111/j.1439-0507.2010.01920.x
Cryptococcus gattii	Rattus norvegicus	Host	Proteomic	MudPIT	43	https://doi.org/10.1021/acs.jproteome.9b00326
Cryptococcus neoformans	Homo sapiens	Host	Trancriptomic	RNA-seq	173	https://doi.org/10.1111/cmi.12811
Cryptococcus neoformans	Homo sapiens	Pathogen	Proteomic	Label free quantitative proteomics	98	https://doi.org/10.3390/jof8010057
Cryptococcus neoformans	Mus musculus	Pathogen	Transcriptomic	NanoString	26	https://doi.org/10.1128/MCB.01359-13
Cryptococcus neoformans	Homo sapiens	Pathogen	Transcriptomic	RNA-seq	430	https://doi.org/10.1128/mbio.01087-13
Cryptococcus neoformans	Mus musculus	Host	Trancriptomic	RNA-seq	360	https://doi.org/10.3389/fimmu.2021.722500
Cryptococcus gattii	Mus musculus	Pathogen	Transcriptomic	RNA-seq	5191	https://doi.org/10.1128/msphere.00445-18
Cryptococcus gattii and Cryptococcus neoformans	Mus musculus	Host	Trancriptomic	Microarray	45	https://doi.org/10.3390/jof8050430
Cryptococcus neoformans	Homo sapiens	Pathogen	Transcriptomic	Microarray	1089	https://doi.org/10.1128/mbio.02353-18
Cryptococcus gattii and Cryptococcus neoformans	Mus musculus	Host	Trancriptomic	RNA-seq	69	https://doi.org/10.1590/1678-4685-gmb-2020-0390
Clinical strain	Homo sapiens	Host	Trancriptomic	RNA-seq	2281	https://doi.org/10.1186/s12920-021-00914-1
Clinical strain	Homo sapiens	Host	Transcriptomics	Microarray	34381	https://doi.org/10.1093/ofid/ofy157
Cryptococcus neoformans	Mus musculus and Macaca fascicularis	Pathogen and Host	Transcriptomic	Dual RNA-seq	1845 (pathogen) and 1408 (host)	https://doi.org/10.1371/journal.pntd.0007566
